# Supplementary material for: Treatment with solubilized Silk-Derived Protein (SDP) enhances rabbit corneal epithelial wound healing
Source: PLoS One. 2017 Nov 20;12(11):e0188154. doi: 10.1371/journal.pone.0188154 (PMC5695843; doi:10.1371/journal.pone.0188154)
Supplement: S1 File — Files include raw data for Fig 1 SDS-PAGE analysis of SDP MWD, Fig 2 measurements and calculations for rabbit wound healing, Fig 3 data for corneal epithelial thickness and ZO-1 fluorescence staining intensity measurements, and Fig 4 data for Ki-67, FAK, and MMP-9 fluorescence intensity staining intensity measurements. (ZIP) [file pone.0188154.s001.zip]

Archive with 12 entries (9 files):
- Supporting Information/
- Supporting Information/Figure 1 data.xlsx
- __MACOSX/
- __MACOSX/Supporting Information/
- __MACOSX/Supporting Information/._Figure 1 data.xlsx
- Supporting Information/Figure 2 data.xlsx
- __MACOSX/Supporting Information/._Figure 2 data.xlsx
- Supporting Information/Figure 3 data.xlsx
- __MACOSX/Supporting Information/._Figure 3 data.xlsx
- Supporting Information/Figure 4 data.xlsx
- __MACOSX/Supporting Information/._Figure 4 data.xlsx
- __MACOSX/._Supporting Information
