# Supplementary material for: Treatment with solubilized Silk-Derived Protein (SDP) enhances rabbit corneal epithelial wound healing
Source: PLoS One. 2017 Nov 20;12(11):e0188154. doi: 10.1371/journal.pone.0188154 (PMC5695843; doi:10.1371/journal.pone.0188154)
Supplement: S1 File — Files include raw data for Fig 1 SDS-PAGE analysis of SDP MWD, Fig 2 measurements and calculations for rabbit wound healing, Fig 3 data for corneal epithelial thickness and ZO-1 fluorescence staining intensity measurements, and Fig 4 data for Ki-67, FAK, and MMP-9 fluorescence intensity staining intensity measurements. (ZIP) [file pone.0188154.s001.zip › Supporting Information/Figure 1 data.xlsx]

## Sheet: Sheet1
	May	Sep	Nov
	399	399	399
>250	0.0421988	0.0575542	0.0370851
250 - 150	0.0241958	0.0237939	0.0258687
150 - 100	0.0380578	0.0358507	0.0355019
100 - 80	0.044826	0.0429932	0.0362863
80 - 60	0.0725672	0.0565399	0.0538789
60 - 50	0.0946656	0.0870303	0.0817931
50 - 40	0.12917	0.117115	0.109049
40 - 30	0.145609	0.126149	0.127726
30 - 25	0.158823	0.150625	0.143361
25 - 20	0.0716406	0.0678517	0.0644554
20 - 15	0.0544674	0.054606	0.0516208
15 - 10	0.083641	0.0997584	0.0935611
<10	0.0401377	0.0801325	0.139812
	May	Sep	Nov
>250	0.0421988	0.0575542	0.0370851
250 - 150	0.0663946	0.0813481	0.0629537
150 - 100	0.104452	0.117199	0.0984556
100 - 80	0.149278	0.160192	0.134742
80 - 60	0.221846	0.216732	0.188621
60 - 50	0.316511	0.303762	0.270414
50 - 40	0.445681	0.420877	0.379463
40 - 30	0.59129	0.547026	0.50719
30 - 25	0.750113	0.697651	0.650551
25 - 20	0.821754	0.765503	0.715006
20 - 15	0.876221	0.820109	0.766627
15 - 10	0.959862	0.919867	0.860188
<10	1	1	1
