# Supplementary material for: Treatment with solubilized Silk-Derived Protein (SDP) enhances rabbit corneal epithelial wound healing
Source: PLoS One. 2017 Nov 20;12(11):e0188154. doi: 10.1371/journal.pone.0188154 (PMC5695843; doi:10.1371/journal.pone.0188154)
Supplement: S1 File — Files include raw data for Fig 1 SDS-PAGE analysis of SDP MWD, Fig 2 measurements and calculations for rabbit wound healing, Fig 3 data for corneal epithelial thickness and ZO-1 fluorescence staining intensity measurements, and Fig 4 data for Ki-67, FAK, and MMP-9 fluorescence intensity staining intensity measurements. (ZIP) [file pone.0188154.s001.zip › Supporting Information/Figure 2 data.xlsx]

## Sheet: Rabbit wound healing data
Rabbit Wound Healing Data
Time point (Hrs.)	0	6	12	18	24	30	36	42	48	54
Measured Wound Area
Control
1	1700653	1504552	1298580	963463	632174	478386	310145	163791	55915	10146
2	1559603	1482775	1190614	902648	554442	314355	162391	17051	0	0
3	1672845	1599065	1416656	994234	721511	502584	285606	81446	1676	0
Average	1644367	1.5288e+06	1301950	953448	636042	431775	252714	87429.3	19197	3382
St Dev	74712.9	61820	113059	46607.1	83601.6	102406	79178.4	73552.8	31809.8	5857.8
0.5% SDP
1	1724510	1445733	1156249	893036	582746	347584	183504	59008	0	0
2	1712599	1325970	1145654	816279	519411	238140	73993	0	0	0
3	1672430	1374432	1234098	881420	567628	340958	177316	31512	0	0
Average	1.70318e+06	1382045	1178667	863578	556595	308894	144938	30173.3	0	0
St Dev	27287.8	60243.4	48296.1	41372.1	33077.6	61364.3	61517.7	29526.8	0	0
2% SDP
1	1708809	1256408	1027069	747868	420382	290518	179970	52839	0	0
2	1681961	1401591	1214654	863041	604467	362542	211274	52213	0	0
3	1708190	1379841	1330743	1003465	706979	436835	291337	129376	27995	0
Average	1.69965e+06	1.34595e+06	1190822	871458	577276	363298	227527	78142.7	9331.67	0
St Dev	15325.1	78301.6	153233	128006	145220	73161.4	57434.9	44370.5	16162.9	0
% Healing
Control
1	0	11.5309	23.6423	43.3475	62.8276	71.8705	81.7632	90.3689	96.7121	99.4034
2	0	4.92613	23.6592	42.1232	64.4498	79.8439	89.5877	98.9067	100	100
3	0	4.41045	15.3146	40.5663	56.8692	69.9563	82.9269	95.1313	99.8998	100
Average	0	6.95583	20.872	42.0123	61.3822	73.8902	84.7593	94.8023	98.8707	99.8011
St Dev	0	3.97053	4.81288	1.39391	3.99163	5.24411	4.22182	4.27838	1.86999	0.344444
0.5% SDP
1	0	16.1656	32.952	48.2151	66.208	79.8445	89.3591	96.5783	100	100
2	0	22.5756	33.1044	52.3368	69.6712	86.0948	95.6795	100	100	100
3	0	17.8183	26.2093	47.297	66.0597	79.613	89.3977	98.1158	100	100
Average	0	18.8531	30.7552	49.283	67.313	81.8508	91.4788	98.2314	100	100
St Dev	0	3.32795	3.93763	2.68424	2.04362	3.67727	3.638	1.71379	0	0
2% SDP
1	0	26.4746	39.8956	56.2345	75.3991	82.9988	89.4681	96.9078	100	100
2	0	16.6692	27.7835	48.6884	64.0618	78.4453	87.4388	96.8957	100	100
3	0	19.222	22.0963	41.2557	58.6124	74.427	82.9447	92.4261	98.3611	100
Average	0	20.7886	29.9251	48.7262	66.0244	78.6237	86.6172	95.4099	99.4537	100
St Dev	0	5.08696	9.09087	7.48952	8.56374	4.28867	3.33841	2.58402	0.946202	0
Normalized Healing Rate
Control	0 - 6	6 - 12	12 - 18	18 - 24
1	1.69682	0.907976	0.961594	1.04374
2	0.664777	1.28792	0.826297	1.09704
3	0.638403	0.804105	1.21211	0.859224
Average	1	1	1	1
St Dev	0.603608	0.254697	0.195752	0.124794
0.5% SDP
1	2.4122	1.27612	0.75527	0.977581
2	3.34542	0.794878	0.945117	0.935294
3	2.57851	0.618628	1.01198	0.988614
Average	2.77871	0.896541	0.904124	0.967163
St Dev	0.497779	0.340331	0.133176	0.0281451
2% SDP
1	3.91453	1.01098	0.801147	1.03176
2	2.42598	0.824065	1.00893	0.814647
3	2.84113	0.216436	0.9391	0.934091
Average	3.06055	0.683828	0.916392	0.926832
St Dev	0.768148	0.415423	0.105735	0.108737
