# Supplementary material for: Treatment with solubilized Silk-Derived Protein (SDP) enhances rabbit corneal epithelial wound healing
Source: PLoS One. 2017 Nov 20;12(11):e0188154. doi: 10.1371/journal.pone.0188154 (PMC5695843; doi:10.1371/journal.pone.0188154)
Supplement: S1 File — Files include raw data for Fig 1 SDS-PAGE analysis of SDP MWD, Fig 2 measurements and calculations for rabbit wound healing, Fig 3 data for corneal epithelial thickness and ZO-1 fluorescence staining intensity measurements, and Fig 4 data for Ki-67, FAK, and MMP-9 fluorescence intensity staining intensity measurements. (ZIP) [file pone.0188154.s001.zip › Supporting Information/Figure 3 data.xlsx]

## Sheet: Epithelial Thickness
Treatment	Native	PBS	0.5% Silk	2% Silk
Sample 1
1	32.268	21.036	21.453	13.879
2	37.437	21.98	26.235	17.105
3	40.663	20.1	24.575	15.306
4	44.067	20.636	24.49	18.621
5	35.889	19.415	22.449	18.367
6	39.625	21.453	21.453	18.815
7	38.425	22.449	22.588	17.615
8	34.933	21.646	20.434	20.636
9	33.812	25.592	19.707	16.454
10	41.849	22.817	21.036	20.434
Average	37.8968	21.7124	22.442	17.7232
St Dev	3.74172	1.71436	2.0709	2.13101
Sample 2
1	31.151	29.028	20.059	18.007
2	29.392	30.769	21.538	22.027
3	33.282	30.769	23.128	20.526
4	31.151	29.872	25.605	18.526
5	37.21	29.553	23.077	18.462
6	31.679	28.617	23.883	18.526
7	35.116	30.226	25.044	18.462
8	34.401	26.154	25.789	20.059
9	32.454	25.373	24.807	15.461
10	26.912	24.807	22.4	15.152
Average	32.2748	28.5168	23.533	18.5208
St Dev	2.94292	2.24788	1.85938	2.09927
Sample 3
1	44.801	21.757	31.567	19.277
2	35.082	23.534	31.716	25.233
3	42.329	23.534	32.344	23.484
4	43.323	23.883	32.124	25.373
5	46.282	23.281	28.741	25.605
6	52.87	21.538	26.558	23.433
7	40.733	20.925	31.151	24.081
8	49.231	20.925	23.433	22.715
9	49.255	20.925	29.19	21.373
10	40.471	24.325	26.868	22.4
Average	44.4377	22.4627	29.3692	23.2974
St Dev	5.20146	1.3702	2.97723	1.97367
Sample 4
	37.792	20.094	17.89	26.841
	38.339	18.32	21.448	28.714
	36.166	20.888	24.455	28.666
	37.771	24.011	22.433	28.882
	36.503	20.926	21.333	30.826
	36.608	19.677	20.015	30.244
	38.79	21.993	21.443	32.072
	42.612	21.351	21.37	23.259
	44.099	17.823	25.025	24.918
	39.104	19.127	27.624	28.776
Average	38.7784	20.421	22.3036	28.3198
St Dev	2.62478	1.8317	2.75604	2.67151
Total Average	38.3469	23.2782	24.412	21.9653
Total St Dev	7.52369	3.63656	4.91992	4.46996

## Sheet: ZO-1
ZO-1 Fluorescence Intensity
Control	Rabbit 1	Rabbit 2	Rabbit 3
A	6.991	7.015	8.871
B	7.538	7.139	8.945
C	7.148	7.292	8.652
Average	7.22567	7.14867	8.82267		Average	Stdev
Stdev	0.229966	0.113291	0.124403		7.73233	0.771623
0.5% Silk	Rabbit 1	Rabbit 2	Rabbit 3
A	20.042	23.837	19.181
B	21.037	23.046	18.426
C	20.221	23.713	18.071
Average	20.4333	23.532	18.5593		Average	Stdev
Stdev	0.433067	0.347362	0.462859		20.8416	2.0505
2.0% Silk	Rabbit 1	Rabbit 2	Rabbit 3
A	26.015	29.267	27.659
B	25.503	29.873	28.625
C	25.321	29.995	27.019
Average	25.613	29.7117	27.7677		Average	Stdev
Stdev	0.293807	0.318347	0.660134		27.6974	1.67401
