# Supplementary material for: Treatment with solubilized Silk-Derived Protein (SDP) enhances rabbit corneal epithelial wound healing
Source: PLoS One. 2017 Nov 20;12(11):e0188154. doi: 10.1371/journal.pone.0188154 (PMC5695843; doi:10.1371/journal.pone.0188154)
Supplement: S1 File — Files include raw data for Fig 1 SDS-PAGE analysis of SDP MWD, Fig 2 measurements and calculations for rabbit wound healing, Fig 3 data for corneal epithelial thickness and ZO-1 fluorescence staining intensity measurements, and Fig 4 data for Ki-67, FAK, and MMP-9 fluorescence intensity staining intensity measurements. (ZIP) [file pone.0188154.s001.zip › Supporting Information/Figure 4 data.xlsx]

## Sheet: Ki67
Ki-67 Cell Counts
Control	Rabbit 1	Rabbit 2	Rabbit 3
A	52	46	53
B	53	51	55
C	48	42	59
Average	51	46.3333	55.6667		Average	Stdev
Stdev	2.16025	3.68179	2.49444		51	3.81032
0.5% Silk	Rabbit 1	Rabbit 2	Rabbit 3
A	121	112	125
B	138	126	131
C	134	129	136
Average	131	122.333	130.667		Average	Stdev
Stdev	7.25718	7.4087	4.49691		128	4.00925
2.0% Silk	Rabbit 1	Rabbit 2	Rabbit 3
A	142	127	151
B	135	145	149
C	139	137	146
Average	138.667	136.333	148.667		Average	Stdev
Stdev	2.86744	7.36357	2.0548		141.222	5.34951

## Sheet: FAK
FAK Fluorescence Intensity
Control	Rabbit 1	Rabbit 2	Rabbit 3
A	2.6416	3.0068	2.8392
B	2.9732	2.9245	2.7539
C	2.7891	2.9013	2.8994
Average	2.8013	2.9442	2.83083		Average	Stdev
Stdev	0.13565	0.0452668	0.059694		2.85878	0.0615942
0.5% Silk	Rabbit 1	Rabbit 2	Rabbit 3
A	5.5252	6.6173	5.2994
B	5.7145	6.5032	5.3842
C	5.6964	6.5234	5.3715
Average	5.64537	6.54797	5.3517		Average	Stdev
Stdev	0.0852914	0.0497148	0.0373434		5.84834	0.509027
2.0% Silk	Rabbit 1	Rabbit 2	Rabbit 3
A	9.8178	10.0078	12.2956
B	9.9323	9.9092	12.3163
C	9.8051	9.9955	12.3017
Average	9.85173	9.97083	12.3045		Average	Stdev
Stdev	0.0572047	0.0438697	0.00868498		10.709	1.12924

## Sheet: MMP9
MMP-9 Fluorescence Intensity
Control	Rabbit 1	Rabbit 2	Rabbit 3
A	19.12	26.693	23.385
B	19.118	24.498	22.292
C	19.115	22.569	22.293
Average	19.1177	24.5867	22.6567		Average	Stdev
Stdev	0.0020548	1.68478	0.51501		22.1203	2.26469
0.5% Silk	Rabbit 1	Rabbit 2	Rabbit 3
A	10.267	11.501	12.266
B	10.136	10.304	12.769
C	9.87	10.129	12.152
Average	10.091	10.6447	12.3957		Average	Stdev
Stdev	0.165169	0.609719	0.268058		11.0438	0.98229
2.0% Silk	Rabbit 1	Rabbit 2	Rabbit 3
A	5.998	4.736	3.126
B	6.982	4.981	3.235
C	6.889	5.196	2.947
Average	6.623	4.971	3.10267		Average	Stdev
Stdev	0.44357	0.187927	0.118728		4.89889	1.43807
